# Supplementary material for: Effect of Washing Times on the Quality Characteristics and Protein Oxidation of Silver Carp Surimi
Source: Foods. 2022 Aug 10;11(16):2397. doi: 10.3390/foods11162397 (PMC9407351; doi:10.3390/foods11162397)
Supplement: Supplementary file 1 [file foods-11-02397-s001.zip]

Archive with 1 entries (1 files):
- foods-1823251-supplementary.pdf
